# Supplementary material for: Modeling Adsorption, Conformation, and Orientation of the Fis1 Tail Anchor at the Mitochondrial Outer Membrane
Source: Membranes (Basel). 2022 Jul 31;12(8):752. doi: 10.3390/membranes12080752 (PMC9413518; doi:10.3390/membranes12080752)
Supplement: Supplementary file 1 [file membranes-12-00752-s001.zip]

Archive with 2 entries (2 files):
- si.pdf
- SI_Movie Video S1_Fis1TA.avi
